# Supplementary material for: Feasibility of Forward Osmosis to Recover Textile Dyes Using Single Salts and Multicomponent Draw Solutions
Source: Membranes (Basel). 2023 Dec 18;13(12):911. doi: 10.3390/membranes13120911 (PMC10744723; doi:10.3390/membranes13120911)
Supplement: Supplementary file 1 [file membranes-13-00911-s001.zip]

Archive with 1 entries (1 files):
- membranes-2718700-supplementary.pdf
